# Supplementary material for: Mitochondrial DNA variation of the ruffed grouse (Bonasa umbellus)
Source: BMC Res Notes. 2019 Sep 11;12:570. doi: 10.1186/s13104-019-4607-3 (PMC6737704; doi:10.1186/s13104-019-4607-3)
Supplement: Supplementary file 2 — Additional file 2. Nucleotide Sequences Used for Analyses. This spreadsheet contains the complete sequences of the 100 individual ruffed grouse plus the outgroup taxon used in this study. Individual subspecies are cross-referenced, and individual sequences representing the 19 haplotypes used for Table 1 and Figs. 1 and 2 are identified. [file 13104_2019_4607_MOESM2_ESM.xlsx]

## Sheet: Sheet1
B_bonasia CACCTCCCTCGCTTTCTCTTCAGTTGCCCACACATGCCGAAACGTACAATACGGTTGACTCATCCGCAATCTCCACGCAAATGGTGCTTCATTCTTCTTCATCTGCATCTTTCTTCATATCGGACGAGGTTTTTATTACGGCTCCTACCTATACAAAGAAACTTGAAACACAGGAGTACTCCTCCTCCTCACACTCATAGCAACCGCCTTCGTAGGATACGTACTCCCATGAGGACAAATATCATTCTGAGGCGCTACCGTCATTACAAACTTATTCTCAGCAATTCCCTACATCGGACAAGCCTTAGTAGAGTGGGCCTGAGGAGGATTCTCAGTTGACAACCCAACCCTTACCCGATTCTTCGCCCTACATTTCCTCCTCCCATCCC…
Alberta6533 TACCTCTCTCGCCTTCTCTTCAGTAGCCCACACATGTCGAAACGTCCAATACGGCTGACTCATCCGTAATCTTCATGCAAACGGCGCCTCCTTCTTTTTCATTTGCATTTTCCTTCACATCGGACGCGGTCTATATTACGGCTCCTACTTGTACAAAGAAACCTGAAACACAGGAGTAATTCTACTCCTCACACTCATGGCAACTGCCTTTGTAGGATATGTTCTACCATGAGGACAAATATCATTCTGAGGGGCTACCGTCATCACTAACTTATTCTCAGCAATCCCCTACATTGGACAAACCCTAGTAGAATGAGCTTGAGGAGGATTCTCAGTTGACAATCCAACCCTCACTCGATTCTTCGCCCTTCACTTCCTCCTCCCTTT…
Alberta6537 TACCTCTCTCGCCTTCTCTTCAGTAGCCCACACATGTCGAAACGTCCAATACGGCTGACTCATCCGTAATCTTCATGCAAACGGCGCCTCCTTCTTTTTCATTTGCATTTTCCTTCACATCGGACGCGGTCTATATTACGGCTCCTACTTGTACAAAGAAACCTGAAACACAGGAGTAATTCTACTCCTCACACTCATGGCAACTGCCTTTGTAGGATATGTTCTACCATGAGGACAAATATCATTCTGAGGGGCTACCGTCATCACTAACTTATTCTCAGCAATCCCCTACATTGGACAAACCCTAGTAGAATGAGCTTGAGGAGGATTCTCAGTTGACAATCCAACCCTCACTCGATTCTTCGCCCTTCACTTCCTCCTCCCTTT…
Alberta6527 TACCTCTCTCGCCTTCTCTTCAGTAGCCCACACATGTCGAAACGTCCAATACGGCTGACTCATCCGTAATCTTCATGCAAACGGCGCCTCCTTCTTTTTCATTTGCATTTTCCTTCACATCGGACGCGGTCTATATTACGGCTCCTACTTGTACAAAGAAACCTGAAACACAGGAGTAATTCTACTCCTCACACTCATGGCAACTGCCTTTGTAGGATATGTTCTACCATGAGGACAAATATCATTCTGAGGGGCTACCGTCATCACTAACTTATTCTCAGCAATCCCCTACATTGGACAAACCCTAGTAGAATGAGCTTGAGGAGGATTCTCAGTTGACAATCCAACCCTCACTCGATTCTTCGCCCTTCACTTCCTCCTCCCTTT…
Manitoba576 TACCTCTCTCGCCTTCTCTTCAGTAGCCCACACATGTCGAAACGTCCAATACGGCTGACTCATCCGTAATCTTCATGCAAACGGCGCCTCCTTCTTTTTCATTTGCATTTTCCTTCACATCGGACGCGGTCTATATTACGGCTCCTACTTGTACAAAGAAACCTGAAACACAGGAGTAATTCTACTCCTCACACTCATGGCAACTGCCTTTGTAGGATATGTTCTACCATGAGGACAAATATCATTCTGAGGGGCTACCGTCATCACTAACTTATTCTCAGCAATCCCCTACATTGGACAAACCCTAGTAGAATGAGCTTGAGGAGGATTCTCAGTTGACAATCCAACCCTCACTCGATTCTTCGCCCTTCACTTCCTCCTCCCTTT…
Manitoba571 TACCTCTCTCGCCTTCTCTTCAGTAGCCCACACATGTCGAAACGTCCAATACGGCTGACTCATCCGTAATCTTCATGCAAACGGCGCCTCCTTCTTTTTCATTTGCATTTTCCTTCACATCGGACGCGGTCTATATTACGGCTCCTACTTGTACAAAGAAACCTGAAACACAGGAGTAATTCTACTCCTCACACTCATGGCAACTGCCTTTGTAGGATATGTTCTACCATGAGGACAAATATCATTCTGAGGGGCTACCGTCATCACTAACTTATTCTCAGCAATCCCCTACATTGGACAAACCCTAGTAGAATGAGCTTGAGGAGGATTCTCAGTTGACAATCCAACCCTCACTCGATTCTTCGCCCTTCACTTCCTCCTCCCTTT…
Manitoba572 TACCTCTCTCGCCTTCTCTTCAGTAGCCCACACATGTCGAAACGTCCAATACGGCTGACTCATCCGTAATCTTCATGCAAACGGCGCCTCCTTCTTTTTCATTTGCATTTTCCTTCACATCGGACGCGGTCTATATTACGGCTCCTACTTGTACAAAGAAACCTGAAACACAGGAGTAATTCTACTCCTCACACTCATGGCAACTGCCTTTGTAGGATATGTTCTACCATGAGGACAAATATCATTCTGAGGGGCTACCGTCATCACTAACTTATTCTCAGCAATCCCCTACATTGGACAAACCCTAGTAGAATGAGCTTGAGGAGGATTCTCAGTTGACAATCCAACCCTCACTCGATTCTTCGCCCTTCACTTCCTCCTCCCTTT…
Manitoba574 TACCTCTCTCGCCTTCTCTTCAGTAGCCCACACATGTCGAAACGTCCAATACGGCTGACTCATCCGTAATCTTCATGCAAACGGCGCCTCCTTCTTTTTCATTTGCATTTTCCTTCACATCGGACGCGGTCTATATTACGGCTCCTACTTGTACAAAGAAACCTGAAACACAGGAGTAATTCTACTCCTCACACTCATGGCAACTGCCTTTGTAGGATATGTTCTACCATGAGGACAAATATCATTCTGAGGGGCTACCGTCATCACTAACTTATTCTCAGCAATCCCCTACATTGGACAAACCCTAGTAGAATGAGCTTGAGGAGGATTCTCAGTTGACAATCCAACCCTCACTCGATTCTTCGCCCTTCACTTCCTCCTCCCTTT…
Manitoba581 TACCTCTCTCGCCTTCTCTTCAGTAGCCCACACATGTCGAAACGTCCAATACGGCTGACTCATCCGTAATCTTCATGCAAACGGCGCCTCCTTCTTTTTCATTTGCATTTTCCTTCACATCGGACGCGGTCTATATTACGGCTCCTACTTGTACAAAGAAACCTGAAACACAGGAGTAATTCTACTCCTCACACTCATGGCAACTGCCTTTGTAGGATATGTTCTACCATGAGGACAAATATCATTCTGAGGGGCTACCGTCATCACTAACTTATTCTCAGCAATCCCCTACATTGGACAAACCCTAGTAGAATGAGCTTGAGGAGGATTCTCAGTTGACAATCCAACCCTCACTCGATTCTTCGCCCTTCACTTCCTCCTCCCTTT…
Manitoba562 TACCTCTCTCGCCTTCTCTTCAGTAGCCCACACATGTCGAAACGTCCAATACGGCTGACTCATCCGTAATCTTCATGCAAACGGCGCCTCCTTCTTTTTCATTTGCATTTTCCTTCACATCGGACGCGGTCTATATTACGGCTCCTACTTGTACAAAGAAACCTGAAACACAGGAGTAATTCTACTCCTCACACTCATGGCAACTGCCTTTGTAGGATATGTTCTACCATGAGGACAAATATCATTCTGAGGGGCTACCGTCATCACTAACTTATTCTCAGCAATCCCCTACATTGGACAAACCCTAGTAGAATGAGCTTGAGGAGGATTCTCAGTTGACAATCCAACCCTCACTCGATTCTTCGCCCTTCACTTCCTCCTCCCTTT…
Manitoba565 TACCTCTCTCGCCTTCTCTTCAGTAGCCCACACATGTCGAAACGTCCAATACGGCTGACTCATCCGTAATCTTCATGCAAACGGCGCCTCCTTCTTTTTCATTTGCATTTTCCTTCACATCGGACGCGGTCTATATTACGGCTCCTACTTGTACAAAGAAACCTGAAACACAGGAGTAATTCTACTCCTCACACTCATGGCAACTGCCTTTGTAGGATATGTTCTACCATGAGGACAAATATCATTCTGAGGGGCTACCGTCATCACTAACTTATTCTCAGCAATCCCCTACATTGGACAAACCCTAGTAGAATGAGCTTGAGGAGGATTCTCAGTTGACAATCCAACCCTCACTCGATTCTTCGCCCTTCACTTCCTCCTCCCTTT…
Manitoba566 TACCTCTCTCGCCTTCTCTTCAGTAGCCCACACATGTCGAAACGTCCAATACGGCTGACTCATCCGTAATCTTCATGCAAACGGCGCCTCCTTCTTTTTCATTTGCATTTTCCTTCACATCGGACGCGGTCTATATTACGGCTCCTACTTGTACAAAGAAACCTGAAACACAGGAGTAATTCTACTCCTCACACTCATGGCAACTGCCTTTGTAGGATATGTTCTACCATGAGGACAAATATCATTCTGAGGGGCTACCGTCATCACTAACTTATTCTCAGCAATCCCCTACATTGGACAAACCCTAGTAGAATGAGCTTGAGGAGGATTCTCAGTTGACAATCCAACCCTCACTCGATTCTTCGCCCTTCACTTCCTCCTCCCTTT…
Manitoba567 TACCTCTCTCGCCTTCTCTTCAGTAGCCCACACATGTCGAAACGTCCAATACGGCTGACTCATCCGTAATCTTCATGCAAACGGCGCCTCCTTCTTTTTCATTTGCATTTTCCTTCACATCGGACGCGGTCTATATTACGGCTCCTACTTGTACAAAGAAACCTGAAACACAGGAGTAATTCTACTCCTCACACTCATGGCAACTGCCTTTGTAGGATATGTTCTACCATGAGGACAAATATCATTCTGAGGGGCTACCGTCATCACTAACTTATTCTCAGCAATCCCCTACATTGGACAAACCCTAGTAGAATGAGCTTGAGGAGGATTCTCAGTTGACAATCCAACCCTCACTCGATTCTTCGCCCTTCACTTCCTCCTCCCTTT…
Manitoba568 TACCTCTCTCGCCTTCTCTTCAGTAGCCCACACATGTCGAAACGTCCAATACGGCTGACTCATCCGTAATCTTCATGCAAACGGCGCCTCCTTCTTTTTCATTTGCATTTTCCTTCACATCGGACGCGGTCTATATTACGGCTCCTACTTGTACAAAGAAACCTGAAACACAGGAGTAATTCTACTCCTCACACTCATGGCAACTGCCTTTGTAGGATATGTTCTACCATGAGGACAAATATCATTCTGAGGGGCTACCGTCATCACTAACTTATTCTCAGCAATCCCCTACATTGGACAAACCCTAGTAGAATGAGCTTGAGGAGGATTCTCAGTTGACAATCCAACCCTCACTCGATTCTTCGCCCTTCACTTCCTCCTCCCTTT…
Manitoba608 TACCTCTCTCGCCTTCTCTTCAGTAGCCCACACATGTCGAAACGTCCAATACGGCTGACTCATCCGTAATCTTCATGCAAACGGCGCCTCCTTCTTTTTCATTTGCATTTTCCTTCACATCGGACGCGGTCTATATTACGGCTCCTACTTGTACAAAGAAACCTGAAACACAGGAGTAATTCTACTCCTCACACTCATGGCAACTGCCTTTGTAGGATATGTTCTACCATGAGGACAAATATCATTCTGAGGGGCTACCGTCATCACTAACTTATTCTCAGCAATCCCCTACATTGGACAAACCCTAGTAGAATGAGCTTGAGGAGGATTCTCAGTTGACAATCCAACCCTCACTCGATTCTTCGCCCTTCACTTCCTCCTCCCTTT…
Manitoba569 TACCTCTCTCGCCTTCTCTTCAGTAGCCCACACATGTCGAAACGTCCAATACGGCTGACTCATCCGTAATCTTCATGCAAACGGCGCCTCCTTCTTTTTCATTTGCATTTTCCTTCACATCGGACGCGGTCTATATTACGGCTCCTACTTGTACAAAGAAACCTGAAACACAGGAGTAATTCTACTCCTCACACTCATGGCAACTGCCTTTGTAGGATATGTTCTACCATGAGGACAAATATCATTCTGAGGGGCTACCGTCATCACTAACTTATTCTCAGCAATCCCCTACATTGGACAAACCCTAGTAGAATGAGCTTGAGGAGGATTCTCAGTTGACAATCCAACCCTCACTCGATTCTTCGCCCTTCACTTCCTCCTCCCTTT…
Manitoba607 TACCTCTCTCGCCTTCTCTTCAGTAGCCCACACATGTCGAAACGTCCAATACGGCTGACTCATCCGTAATCTTCATGCAAACGGCGCCTCCTTCTTTTTCATTTGCATTTTCCTTCACATCGGACGCGGTCTATATTACGGCTCCTACTTGTATAAAGAAACCTGAAACACAGGAGTAATTCTACTCCTCACACTCATGGCAACTGCCTTTGTAGGATATGTTCTACCATGAGGACAAATATCATTCTGAGGGGCTACCGTCATCACTAACTTATTCTCAGCAATCCCCTACATTGGACAAACCCTAGTAGAATGAGCTTGAGGAGGATTCTCAGTTGACAATCCAACCCTCACTCGATTCTTCGCCCTTCACTTCCTCCTCCCTTT…
Manitoba609 TACCTCTCTCGCCTTCTCTTCAGTAGCCCACACATGTCGAAACGTCCAATACGGCTGACTCATCCGTAATCTTCATGCAAACGGCGCCTCCTTCTTTTTCATTTGCATTTTCCTTCACATCGGACGCGGTCTATATTACGGCTCCTACTTGTACAAAGAAACCTGAAACACAGGAGTAATTCTACTCCTCACACTCATGGCAACTGCCTTTGTAGGATATGTTCTACCATGAGGACAAATATCATTCTGAGGGGCTACCGTCATCACTAACTTATTCTCAGCAATCCCCTACATTGGACAAACCCTAGTAGAATGAGCTTGAGGAGGATTCTCAGTTGACAATCCAACCCTCACTCGATTCTTCGCCCTTCACTTCCTCCTCCCCTT…
Alaska1154 TACCTCTCTCGCCTTCTCTTCAGTAGCCCACACATGTCGAAACGTCCAATACGGCTGACTCATCCGTAATCTTCATGCAAACGGCGCCTCCTTCTTTTTCATTTGCATTTTCCTTCACATCGGACGCGGTCTATATTACGGCTCCTACTTGTACAAAGAAACCTGAAACACAGGAGTAATTCTACTCCTCACACTCATGGCAACTGCCTTTGTAGGATATGTTCTACCATGAGGACAAATATCATTCTGAGGGGCTACCGTCATCACTAACTTATTCTCAGCAATCCCCTACATTGGACAAACCCTAGTAGAATGAGCTTGAGGAGGATTCTCAGTTGACAATCCAACCCTCACTCGATTCTTCGCCCTTCACTTCCTCCTCCCTTTT…
Washington6553 TACCTCCCTCGCCTTCTCTTCAGTAGCCCACACATGTCGAAACGTCCAATACGGCTGACTCATCCGTAATCTTCATGCAAACGGCGCCTCCTTCTTTTTCATTTGCATTTTCCTTCACATCGGACGCGGTCTATATTACGGCTCCTACTTGTACAAAGAAACCTGAAACACAGGAGTAATTCTACTCCTCACACTCATGGCAACTGCCTTTGTAGGATATGTTCTACCATGAGGACAAATATCATTCTGAGGGGCTACCGTCATCACTAACTTATTCTCAGCAATCCCCTACATTGGACAAACCCTAGTAGAATGAGCTTGAGGAGGATTCTCAGTTGACAATCCAACCCTCACTCGATTCTTCGCCCTTCACTTCCTCCTCCC…
Washington6575 TACCTCCCTCGCCTTCTCTTCAGTAGCCCACACATGTCGAAACGTCCAATACGGCTGACTCATCCGTAATCTTCATGCAAACGGCGCCTCCTTCTTTTTCATTTGCATTTTCCTTCACATCGGACGCGGTCTATATTACGGCTCCTACTTGTACAAAGAAACCTGAAACACAGGAGTAATTCTACTCCTCACACTCATGGCAACTGCCTTTGTAGGATATGTTCTACCATGAGGACAAATATCATTCTGAGGGGCTACCGTCATCACTAACTTATTCTCAGCAATCCCCTACATTGGACAAACCCTAGTAGAATGAGCTTGAGGAGGATTCTCAGTTGACAATCCAACCCTCACTCGATTCTTCGCCCTTCACTTCCTCCTCCC…
Washington6579 TACCTCCCTCGCCTTCTCTTCAGTAGCCCACACATGTCGAAACGTCCAATACGGCTGACTCATCCGTAATCTTCATGCAAACGGCGCCTCCTTCTTTTTCATTTGCATTTTCCTTCACATCGGACGCGGTCTATATTACGGCTCCTACTTGTACAAAGAAACCTGAAACACAGGAGTAATTCTACTCCTCACACTCATGGCAACTGCCTTTGTAGGATATGTTCTACCATGAGGACAAATATCATTCTGAGGGGCTACCGTCATCACTAACTTATTCTCAGCAATCCCCTACATTGGACAAACCCTAGTAGAATGAGCTTGAGGAGGATTCTCAGTTGACAATCCAACCCTCACTCGATTCTTCGCCCTTCACTTCCTCCTCCC…
Washington6578 CACCTCTCTCGCCTTCTCTTCAGTAGCCCACACATGTCGAAACGTCCAATACGGCTGACTCATCCGTAATCTTCATGCAAACGGCGCCTCCTTCTTTTTCATTTGCATTTTCCTTCACATCGGACGCGGTCTATATTACGGCTCCTACTTGTACAAAGAAACCTGAAACACAGGAGTAATTCTACTCCTCACACTCATGGCAACTGCCTTTGTAGGATATGTTCTACCATGAGGACAAATATCATTCTGAGGGGCTACCGTCATCACTAACTTATTCTCAGCAATCCCCTACATTGGACAAACCCTAGTAGAATGAGCTTGAGGGGGATTCTCAGTTGACAATCCAACCCTCACTCGATTCTTCGCCCTTCACTTCCTCCTCCC…
Washington6583 CACCTCTCTCGCCTTCTCTTCAGTAGCCCACACATGTCGAAACGTCCAATACGGCTGACTCATCCGTAATCTTCATGCAAACGGCGCCTCCTTCTTTTTCATTTGCATTTTCCTTCACATCGGACGCGGTCTATATTACGGCTCCTACTTGTACAAAGAAACCTGAAACACAGGAGTAATTCTACTCCTCACACTCATGGCAACTGCCTTTGTAGGATATGTTCTACCATGAGGACAAATATCATTCTGAGGGGCTACCGTCATCACTAACTTATTCTCAGCAATCCCCTACATTGGACAAACCCTAGTAGAATGAGCTTGAGGGGGATTCTCAGTTGACAATCCAACCCTCACTCGATTCTTCGCCCTTCACTTCCTCCTCCC…
Washington6587 CACCTCTCTCGCCTTCTCTTCAGTAGCCCACACATGTCGAAACGTCCAATACGGCTGACTCATCCGTAATCTTCATGCAAACGGCGCCTCCTTCTTTTTCATTTGCATTTTCCTTCACATCGGACGCGGTCTATATTACGGCTCCTACTTGTACAAAGAAACCTGAAACACAGGAGTAATTCTACTCCTCACACTCATGGCAACTGCCTTTGTAGGATATGTTCTACCATGAGGACAAATATCATTCTGAGGGGCTACCGTCATCACTAACTTATTCTCAGCAATCCCCTACATTGGACAAACCCTAGTAGAATGAGCTTGAGGGGGATTCTCAGTTGACAATCCAACCCTCACTCGATTCTTCGCCCTTCACTTCCTCCTCCC…
Washington6593 CACCTCTCTCGCCTTCTCTTCAGTAGCCCACACATGTCGAAACGTCCAATACGGCTGACTCATCCGTAATCTTCATGCAAACGGCGCCTCCTTCTTTTTCATTTGCATTTTCCTTCACATCGGACGCGGTCTATATTACGGCTCCTACTTGTACAAAGAAACCTGAAACACAGGAGTAATTCTACTCCTCACACTCATGGCAACTGCCTTTGTAGGATATGTTCTACCATGAGGACAAATATCATTCTGAGGGGCTACCGTCATCACTAACTTATTCTCAGCAATCCCCTACATTGGACAAACCCTAGTAGAATGAGCTTGAGGGGGATTCTCAGTTGACAATCCAACCCTCACTCGATTCTTCGCCCTTCACTTCCTCCTCCC…
Washington6576 TACCTCCCTCGCCTTCTCTTCAGTAGCCCACACATGTCGAAACGTCCAATACGGCTGACTCATCCGTAATCTTCATGCAAACGGCGCCTCCTTCTTTTTCATTTGCATTTTCCTTCACATCGGACGCGGTCTATATTACGGCTCCTACTTGTACAAAGAAACCTGAAACACAGGAGTAATTCTACTCCTCACACTCATGGCAACTGCCTTTGTAGGATATGTTCTACCATGAGGACAAATATCATTCTGAGGGGCTACCGTCATCACTAACTTATTCTCAGCAATCCCCTACATTGGACAAACCCTAGTAGAATGAGCTTGAGGAGGATTCTCAGTTGACAATCCAACCCTCACTCGATTCTTCGCCCTTCACTTCCTCCTCCC…
Idaho1120A TACCTCCCTCGCCTTCTCTTCAGTAGCCCACACATGTCGAAACGTCCAATACGGCTGACTCATCCGTAATCTTCATGCAAACGGCGCCTCCTTCTTTTTCATTTGCATTTTCCTTCACATCGGACGCGGTCTATATTACGGCTCCTACTTGTACAAAGAAACCTGAAACACAGGAGTAATTCTACTCCTCACACTCATGGCAACTGCCTTTGTAGGATATGTTCTACCATGAGGACAAATATCATTCTGAGGGGCTACCGTCATCACTAACTTATTCTCAGCAATCCCCTACATTGGACAAACCCTAGTAGAATGAGCTTGAGGAGGATTCTCAGTTGACAATCCAACCCTCACTCGATTCTTCGCCCTTCACTTCCTCCTCCCCTTT…
Idaho1119B TACCTCCCTCGCCTTCTCTTCAGTAGCCCACACATGTCGAAACGTCCAATACGGCTGACTCATCCGTAATCTTCATGCAAACGGCGCCTCCTTCTTTTTCATTTGCATTTTCCTTCACATCGGACGCGGTCTATATTACGGCTCCTACTTGTACAAAGAAACCTGAAACACAGGAGTAATTCTACTCCTCACACTCATGGCAACTGCCTTTGTAGGATATGTTCTACCATGAGGACAAATATCATTCTGAGGGGCTACCGTCATCACTAACTTATTCTCAGCAATCCCCTACATTGGACAAACCCTAGTAGAATGAGCTTGAGGAGGATTCTCAGTTGACAATCCAACCCTCACTCGATTCTTCGCCCTTCACTTCCTTCTCCCCTTT…
NorthDakota12621 TACCTCTCTCGCCTTCTCTTCAGTAGCCCACACATGTCGAAACGTCCAATACGGCTGACTCATCCGTAATCTTCATGCAAACGGCGCCTCCTTCTTTTTCATTTGCATTTTCCTTCACATCGGACGCGGTCTATATTACGGCTCCTACTTGTACAAAGAAACCTGAAACACAGGAGTAATTCTACTCCTCACACTCATGGCAACTGCCTTTGTAGGATATGTTCTACCATGAGGACAAATATCATTCTGAGGGGCTACCGTCATCACTAACTTATTCTCAGCAATCCCCTACATTGGACAAACCCTAGTAGAATGAGCTTGAGGAGGATTCTCAGTTGACAATCCAACCCTCACTCGATTCTTCGCCCTTCACTTCCTCCTC…
NorthDakota12623 TACCTCTCTCGCCTTCTCTTCAGTAGCCCACACATGTCGAAACGTCCAATACGGCTGACTCATCCGTAATCTTCATGCAAACGGCGCCTCCTTCTTTTTCATTTGCATTTTCCTTCACATCGGACGCGGTCTATATTACGGCTCCTACTTGTACAAAGAAACCTGAAACACAGGAGTAATTCTACTCCTCACACTCATGGCAACTGCCTTTGTAGGATATGTTCTACCATGAGGACAAATATCATTCTGAGGGGCTACCGTCATCACTAACTTATTCTCAGCAATCCCCTACATTGGACAAACCCTAGTAGAATGAGCTTGAGGAGGATTCTCAGTTGACAATCCAACCCTCACTCGATTCTTCGCCCTTCACTTCCTCCTC…
NorthDakota12625 TACCTCTCTCGCCTTCTCTTCAGTAGCCCACACATGTCGAAACGTCCAATACGGCTGACTCATCCGTAATCTTCATGCAAACGGCGCCTCCTTCTTTTTCATTTGCATTTTCCTTCACATCGGACGCGGTCTATATTACGGCTCCTACTTGTACAAAGAAACCTGAAACACAGGAGTAATTCTACTCCTCACACTCATGGCAACTGCCTTTGTAGGATATGTTCTACCATGAGGACAAATATCATTCTGAGGGGCTACCGTCATCACTAACTTATTCTCAGCAATCCCCTACATTGGACAAACCCTAGTAGAATGAGCTTGAGGAGGATTCTCAGTTGACAATCCAACCCTCACTCGATTCTTCGCCCTTCACTTCCTCCTC…
NorthDakota12626 TACCTCTCTCGCCTTCTCTTCAGTAGCCCACACATGTCGAAACGTCCAATACGGCTGACTCATCCGTAATCTTCATGCAAACGGCGCCTCCTTCTTTTTCATTTGCATTTTCCTTCACATCGGACGCGGTCTATATTACGGCTCCTACTTGTACAAAGAAACCTGAAACACAGGAGTAATTCTACTCCTCACACTCATGGCAACTGCCTTTGTAGGATATGTTCTACCATGAGGACAAATATCATTCTGAGGGGCTACCGTCATCACTAACTTATTCTCAGCAATCCCCTACATTGGACAAACCCTAGTAGAATGAGCTTGAGGAGGATTCTCAGTTGACAATCCAACCCTCACTCGATTCTTCGCCCTTCACTTCCTCCTC…
NorthDakota12627 TACCTCTCTCGCCTTCTCTTCAGTAGCCCACACATGTCGAAACGTCCAATACGGCTGACTCATCCGTAATCTTCATGCAAACGGCGCCTCCTTCTTTTTCATTTGCATTTTCCTTCACATCGGACGCGGTCTATATTACGGCTCCTACTTGTACAAAGAAACCTGAAACACAGGAGTAATTCTACTCCTCACACTCATGGCAACTGCCTTTGTAGGATATGTTCTACCATGAGGACAAATATCATTCTGAGGGGCTACCGTCATCACTAACTTATTCTCAGCAATCCCCTACATTGGACAAACCCTAGTAGAATGAGCTTGAGGAGGATTCTCAGTTGACAATCCAACCCTCACTCGATTCTTCGCCCTTCACTTCCTCCTC…
NorthDakota12628 TACCTCTCTCGCCTTCTCTTCAGTAGCCCACACATGTCGAAACGTCCAATACGGCTGACTCATCCGTAATCTTCATGCAAACGGCGCCTCCTTCTTTTTCATTTGCATTTTCCTTCACATCGGACGCGGTCTATATTACGGCTCCTACTTGTACAAAGAAACCTGAAACACAGGAGTAATTCTACTCCTCACACTCATGGCAACTGCCTTTGTAGGATATGTTCTACCATGAGGACAAATATCATTCTGAGGGGCTACCGTCATCACTAACTTATTCTCAGCAATCCCCTACATTGGACAAACCCTAGTAGAATGAGCTTGAGGAGGATTCTCAGTTGACAATCCAACCCTCACTCGATTCTTCGCCCTTCACTTCCTCCTC…
NorthDakota12630 TACCTCTCTCGCCTTCTCTTCAGTAGCCCACACATGTCGAAACGTCCAATACGGCTGACTCATCCGTAATCTTCATGCAAACGGCGCCTCCTTCTTTTTCATTTGCATTTTCCTTCACATCGGACGCGGTCTATATTACGGCTCCTACTTGTACAAAGAAACCTGAAACACAGGAGTAATTCTACTCCTCACACTCATGGCAACTGCCTTTGTAGGATATGTTCTACCATGAGGACAAATATCATTCTGAGGGGCTACCGTCATCACTAACTTATTCTCAGCAATCCCCTACATTGGACAAACCCTAGTAGAATGAGCTTGAGGAGGATTCTCAGTTGACAATCCAACCCTCACTCGATTCTTCGCCCTTCACTTCCTCCTC…
NorthDakota12622 TACCTCTCTCGCCTTCTCTTCAGTAGCCCACACATGTCGAAACGTCCAATACGGCTGACTCATCCGTAATCTTCATGCAAACGGCGCCTCCTTCTTTTTCATTTGCATTTTCCTTCACATCGGACGCGGTCTATATTACGGCTCCTACTTGTACAAAGAAACCTGAAACACAGGAGTAATTCTACTCCTCACACTCATAGCAACTGCCTTTGTAGGATATGTTCTACCATGAGGACAAATATCATTCTGAGGGGCTACCGTCATCACTAACTTATTCTCAGCAATCCCCTACATTGGACAAACCCTAGTAGAATGAGCTTGAGGAGGATTCTCAGTTGACAATCCAACCCTCACTCGATTCTTCGCCCTTCACTTCCTCCTC…
SouthDakota12737 TACCTCTCTCGCCTTCTCTTCAGTAGCCCACACATGTCGAAACGTCCAATACGGCTGACTCATCCGTAATCTTCATGCAAACGGCGCCTCCTTCTTTTTCATTTGCATTTTCCTTCACATCGGACGCGGTCTATATTACGGCTCCTACTTGTACAAAGAAACCTGAAACACAGGAGTAATTCTACTCCTCACACTCATGGCAACTGCCTTTGTAGGATATGTTCTACCATGAGGACAAATATCATTCTGAGGGGCTACCGTCATCACTAACTTATTCTCAGCAATCCCCTACATTGGACAAACCCTAGTAGAATGAGCTTGAGGAGGATTCTCAGTTGACAATCCAACCCTCACTCGATTCTTCGCCCTTCACTTCCTCCTC…
SouthDakota12738 TACCTCTCTCGCCTTCTCTTCAGTAGCCCACACATGTCGAAACGTCCAATACGGCTGACTCATCCGTAATCTTCATGCAAACGGCGCCTCCTTCTTTTTCATTTGCATTTTCCTTCACATCGGACGCGGTCTATATTACGGCTCCTACTTGTACAAAGAAACCTGAAACACAGGAGTAATTCTACTCCTCACACTCATGGCAACTGCCTTTGTAGGATATGTTCTACCATGAGGACAAATATCATTCTGAGGGGCTACCGTCATCACTAACTTATTCTCAGCAATCCCCTACATTGGACAAACCCTAGTAGAATGAGCTTGAGGAGGATTCTCAGTTGACAATCCAACCCTCACTCGATTCTTCGCCCTTCACTTCCTCCTC…
SouthDakota12739 TACCTCTCTCGCCTTCTCTTCAGTAGCCCACACATGTCGAAACGTCCAATACGGCTGACTCATCCGTAATCTTCATGCAAACGGCGCCTCCTTCTTTTTCATTTGCATTTTCCTTCACATCGGACGCGGTCTATATTACGGCTCCTACTTGTACAAAGAAACCTGAAACACAGGAGTAATTCTACTCCTCACACTCATGGCAACTGCCTTTGTAGGATATGTTCTACCATGAGGACAAATATCATTCTGAGGGGCTACCGTCATCACTAACTTATTCTCAGCAATCCCCTACATTGGACAAACCCTAGTAGAATGAGCTTGAGGAGGATTCTCAGTTGACAATCCAACCCTCACTCGATTCTTCGCCCTTCACTTCCTCCTC…
Montana1118 TACCTCCCTCGCCTTCTCTTCAGTAGCCCACACATGTCGAAACGTCCAATACGGCTGACTCATCCGTAATCTTCATGCAAACGGCGCCTCCTTCTTTTTCATTTGCATTTTCCTTCACATCGGACGCGGTCTATATTACGGCTCCTACTTGTACAAAGAAACCTGAAACACAGGAGTAATTCTACTCCTCACACTCATGGCAACTGCCTTTGTAGGATATGTTCTACCATGAGGACAAATATCATTCTGAGGGGCTACCGTCATCACTAACTTATTCTCAGCAATCCCCTACATTGGACAAACCCTAGTAGAATGAGCTTGAGGAGGATTCTCAGTTGACAATCCAACCCTCACTCGATTCTTCGCCCTTCACTTCCTCCTCCCCTT…
Kentucky12923 TACCTCTCTCGCCTTCTCTTCAGTAGCCCACACATGTCGAAACGTCCAATACGGCTGACTCATCCGTAATCTTCATGCAAACGGCGCCTCCTTCTTTTTCATTTGCATTTTCCTTCACATCGGACGCGGTCTATATTACGGCTCCTACTTGAACAAAGAAACCTGAAACACAGGAGTAATTCTACTCCTCACACTCATGGCAACTGCCTTTGTAGGATATGTTCTACCATGAGGACAAATATCATTCTGAGGGGCTACCGTCATCACTAACTTATTCTCAGCAATCCCCTACATTGGACAAACCCTAGTAGAATGAGCTTGAGGAGGATTCTCAGTTGACAATCCAACCCTCACTCGATTCTTCGCCCTTCACTTCCTCCTCCCT…
Kentucky12920 TACCTCTCTCGCCTTCTCTTCAGTAGCCCACACATGTCGAAACGTCCAATACGGCTGACTCATCCGTAATCTTCATGCAAACGGCGCCTCCTTCTTTTTCATTTGCATTTTCCTTCACATCGGACGCGGTCTATATTACGGCTCCTACTTGAACAAAGAAACCTGAAACACAGGAGTAATTCTACTCCTCACACTCATGGCAACTGCCTTTGTAGGATATGTTCTACCATGAGGACAAATATCATTCTGAGGGGCTACCGTCATCACTAACTTATTCTCAGCAATCCCCTACATTGGACAAACCCTAGTAGAATGAGCTTGAGGAGGATTCTCAGTTGACAATCCAACCCTCACTCGATTCTTCGCCCTTCACTTCCTCCTCCCT…
NorthCarolina1165 TACCTCTCTCGCCTTCTCTTCAGTAGCCCACACATGTCGAAACGTCCAATACGGCTGACTCATCCGTAATCTTCATGCAAACGGCGCCTCCTTCTTTTTCATTTGCATTTTCCTTCACATCGGACGCGGTCTATATTACGGCTCCTACTTGAACAAAGAAACCTGAAACACAGGAGTAATTCTACTCCTCACACTCATGGCAACTGCCTTTGTAGGATATGTTCTACCATGAGGACAAATATCATTCTGAGGGGCTACCGTCATCACTAACTTATTCTCAGCAATCCCCTACATTGGACAAACCCTAGTAGAATGAGCTTGAGGAGGATTCTCAGTTGACAATCCAACCCTCACTCGATTCTTCGCCCTTCACTTCCTCCT…
NorthCarolina1166 TACCTCTCTCGCCTTCTCTTCAGTAGCCCACACATGTCGAAACGTCCAATACGGCTGACTCATCCGTAATCTTCATGCAAACGGCGCCTCCTTCTTTTTCATTTGCATTTTCCTTCACATCGGACGCGGTCTATATTACGGCTCCTACTTGAACAAAGAAACCTGAAACACAGGAGTAATTCTACTCCTCACACTCATGGCAACTGCCTTTGTAGGATATGTTCTACCATGAGGACAAATATCATTCTGAGGGGCTACCGTCATCACTAACTTATTCTCAGCAATCCCCTACATTGGACAAACCCTAGTAGAATGAGCTTGAGGAGGATTCTCAGTTGACAATCCAACCCTCACTCGATTCTTCGCCCTTCACTTCCTCCT…
NorthCarolina1164 TACCTCTCTCGCCTTCTCTTCAGTAGCCCACACATGTCGAAACGTCCAATACGGCTGACTCATCCGTAATCTTCATGCAAACGGCGCCTCCTTCTTTTTCATTTGCATTTTCCTTCACATCGGACGCGGTCTATATTACGGCTCCTACTTGAACAAAGAAACCTGAAACACAGGAGTAATTCTACTCCTCACACTCATGGCAACTGCCTTTGTAGGATATGTTCTACCATGAGGACAAATATCATTCTGAGGGGCTACCGTCATCACTAACTTATTCTCAGCAATCCCCTACATTGGACAAACCCTAGTAGAATGAGCTTGAGGAGGATTCTCAGTTGACAATCCAACCCTCACTCGATTCTTCGCCCTTCACTTCCTCCT…
Pennsylvania12773 TACCTCTCTCGCCTTCTCTTCAGTAGCCCACACATGTCGAAACGTCCAATACGGCTGACTCATCCGTAATCTTCATGCAAACGGCGCCTCCTTCTTTTTCATTTGCATTTTCCTTCACATCGGACGCGGTCTATATTACGGCTCCTACTTGTACAAAGAAACCTGAAACACAGGAGTAATTCTACTCCTCACACTCATGGCAACTGCCTTCGTAGGATATGTTCTACCATGAGGACAAATATCATTCTGAGGGGCTACCGTCATCACTAACTTATTCTCAGCAATCCCCTACATTGGACAAACCCTAGTAGAATGAGCTTGAGGAGGATTCTCAGTTGACAATCCAACCCTCACTCGATTCTTCGCCCTTCACTTCCTCCT…
Pennsylvania12774 TACCTCTCTCGCCTTCTCTTCAGTAGCCCACACATGTCGAAACGTCCAATACGGCTGACTCATCCGTAATCTTCATGCAAACGGCGCCTCCTTCTTTTTCATTTGCATTTTCCTTCACATCGGACGCGGTCTATATTACGGCTCCTACTTGTACAAAGAAACCTGAAACACAGGAGTAATTCTACTCCTCACACTCATGGCAACTGCCTTCGTAGGATATGTTCTACCATGAGGACAAATATCATTCTGAGGGGCTACCGTCATCACTAACTTATTCTCAGCAATCCCCTACATTGGACAAACCCTAGTAGAATGAGCTTGAGGAGGATTCTCAGTTGACAATCCAACCCTCACTCGATTCTTCGCCCTTCACTTCCTCCT…
Pennsylvania12775 TACCTCTCTCGCCTTCTCTTCAGTAGCCCACACATGTCGAAACGTCCAATACGGCTGACTCATCCGTAATCTTCATGCAAACGGCGCCTCCTTCTTTTTCATTTGCATTTTCCTTCACATCGGACGCGGTCTATATTACGGCTCCTACTTGTACAAAGAAACCTGAAACACAGGAGTAATTCTACTCCTCACACTCATGGCAACTGCCTTCGTAGGATATGTTCTACCATGAGGACAAATATCATTCTGAGGGGCTACCGTCATCACTAACTTATTCTCAGCAATCCCCTACATTGGACAAACCCTAGTAGAATGAGCTTGAGGAGGATTCTCAGTTGACAATCCAACCCTCACTCGATTCTTCGCCCTTCACTTCCTCCT…
Pennsylvania12776 TACCTCTCTCGCCTTCTCTTCAGTAGCCCACACATGTCGAAACGTCCAATACGGCTGACTCATCCGTAATCTTCATGCAAACGGCGCCTCCTTCTTTTTCATTTGCATTTTCCTTCACATCGGACGCGGTCTATATTACGGCTCCTACTTGTACAAAGAAACCTGAAACACAGGAGTAATTCTACTCCTCACACTCATGGCAACTGCCTTCGTAGGATATGTTCTACCATGAGGACAAATATCATTCTGAGGGGCTACCGTCATCACTAACTTATTCTCAGCAATCCCCTACATTGGACAAACCCTAGTAGAATGAGCTTGAGGAGGATTCTCAGTTGACAATCCAACCCTCACTCGATTCTTCGCCCTTCACTTCCTCCT…
Pennsylvania12777 TACCTCTCTCGCCTTCTCTTCAGTAGCCCACACATGTCGAAACGTCCAATACGGCTGACTCATCCGTAATCTTCATGCAAACGGCGCCTCCTTCTTTTTCATTTGCATTTTCCTTCACATCGGACGCGGTCTATATTACGGCTCCTACTTGAACAAAGAAACCTGAAACACAGGAGTAATTCTACTCCTCACACTCATGGCAACTGCCTTTGTAGGATATGTTCTACCATGAGGACAAATATCATTCTGAGGGGCTACCGTCATCACTAACTTATTCTCAGCAATCCCCTACATTGGACAAACCCTAGTAGAATGAGCTTGAGGAGGATTCTCAGTTGACAATCCAACCCTCACTCGATTCTTCGCCCTTCACTTCCTCCT…
Tennessee1169 TACCTCTCTCGCCTTCTCTTCAGTAGCCCACACATGTCGAAACGTCCAATACGGCTGACTCATCCGTAATCTTCATGCAAACGGCGCCTCCTTCTTTTTCATTTGCATTTTCCTTCACATCGGACGCGGTCTATATTACGGCTCCTACTTGAACAAAGAAACCTGAAACACAGGAGTAATTCTACTCCTCACACTCATGGCAACTGCCTTTGTAGGATATGTTCTACCATGAGGACAAATATCATTCTGAGGGGCTACCGTCATCACTAACTTATTCTCAGCAATCCCCTACATTGGACAAACCCTAGTAGAATGAGCTTGAGGAGGATTCTCAGTTGACAATCCAACCCTCACTCGATTCTTCGCCCTTCACTTCCTCCTCCCT…
Tennessee1168 TACCTCTCTCGCCTTCTCTTCAGTAGCCCACACATGTCGAAACGTCCAATACGGCTGACTCATCCGTAATCTTCATGCAAACGGCGCCTCCTTCTTTTTCATTTGCATTTTCCTTCACATCGGACGCGGTCTATATTACGGCTCCTACTTGTACAAAGAAACCTGAAACACAGGAGTAGTTCTACTCCTCACACTCATGGCAACTGCCTTCGTAGGATATGTTCTACCATGAGGACAAATATCATTCTGAGGGGCTACCGTCATCACTAACTTATTCTCAGCAATCCCCTACATTGGACAAACCCTAGTAGAATGAGCTTGAGGAGGATTCTCAGTTGACAATCCAACCCTCACTCGATTCTTCGCCCTTCACTTCCTCCTCCCT…
Minnesota12744 TACCTCTCTCGCCTTCTCTTCAGTAGCCCACACATGTCGAAACGTCCAATACGGCTGACTCATCCGTAATCTTCATGCAAACGGCGCCTCCTTCTTTTTCATTTGCATTTTCCTTCACATCGGACGCGGTCTATATTACGGCTCCTACTTGTACAAAGAAACCTGAAACACAGGAGTAATTCTACTCCTCACACTCATGGCAACTGCCTTTGTAGGATATGTTCTACCATGAGGACAAATATCATTCTGAGGGGCTACCGTCATCACTAACTTATTCTCAGCAATCCCCTACATTGGACAAACCCTAGTAGAATGAGCTTGAGGAGGATTCTCAGTTGACAATCCAACCCTCACTCGATTCTTCGCCCTTCACTTCCTCCTCCC…
Minnesota1386 TACCTCTCTCGCCTTCTCTTCAGTAGCCCACACATGTCGAAACGTCCAATACGGCTGACTCATCCGTAATCTTCATGCAAACGGCGCCTCCTTCTTTTTCATTTGCATTTTCCTTCACATCGGACGCGGTCTATATTACGGCTCCTACTTGTACAAAGAAACCTGAAACACAGGAGTAATTCTACTCCTCACACTCATGGCAACTGCCTTTGTAGGATATGTTCTACCATGAGGACAAATATCATTCTGAGGGGCTACCGTCATCACTAACTTATTCTCAGCAATCCCCTACATTGGACAAACCCTAGTAGAATGAGCTTGAGGAGGATTCTCAGTTGACAATCCAACCCTCACTCGATTCTTCGCCCTTCACTTCCTCCTCCCT…
Minnesota1387 TACCTCTCTCGCCTTCTCTTCAGTAGCCCACACATGTCGAAACGTCCAATACGGCTGACTCATCCGTAATCTTCATGCAAACGGCGCCTCCTTCTTTTTCATTTGCATTTTCCTTCACATCGGACGCGGTCTATATTACGGCTCCTACTTGTACAAAGAAACCTGAAACACAGGAGTAATTCTACTCCTCACACTCATGGCAACTGCCTTTGTAGGATATGTTCTACCATGAGGACAAATATCATTCTGAGGGGCTACCGTCATCACTAACTTATTCTCAGCAATCCCCTACATTGGACAAACCCTAGTAGAATGAGCTTGAGGAGGATTCTCAGTTGACAATCCAACCCTCACTCGATTCTTCGCCCTTCACTTCCTCCTCCCT…
Minnesota1390 TACCTCTCTCGCCTTCTCTTCAGTAGCCCACACATGTCGAAACGTCCAATACGGCTGACTCATCCGTAATCTTCATGCAAACGGCGCCTCCTTCTTTTTCATTTGCATTTTCCTTCACATCGGACGCGGTCTATATTACGGCTCCTACTTGTACAAAGAAACCTGAAACACAGGAGTAATTCTACTCCTCACACTCATGGCAACTGCCTTTGTAGGATATGTTCTACCATGAGGACAAATATCATTCTGAGGGGCTACCGTCATCACTAACTTATTCTCAGCAATCCCCTACATTGGACAAACCCTAGTAGAATGAGCTTGAGGAGGATTCTCAGTTGACAATCCAACCCTCACTCGATTCTTCGCCCTTCACTTCCTCCTCCCT…
Minnesota1371 TACCTCTCTCGCCTTCTCTTCAGTAGCCCACACATGTCGAAACGTCCAATACGGCTGACTCATCCGTAATCTTCATGCAAACGGCGCCTCCTTCTTTTTCATTTGCATTTTCCTTCACATCGGACGCGGTCTATATTACGGCTCCTACTTGTACAAAGAAACCTGAAACACAGGAGTAATTCTACTCCTCACACTCATGGCAACTGCCTTTGTAGGATATGTTCTACCATGAGGACAAATATCATTCTGAGGGGCTACCGTCATCACTAACTTATTCTCAGCAATCCCCTACATTGGACAAACCCTAGTAGAATGAGCTTGAGGAGGATTCTCAGTTGACAATCCAACCCTCACTCGATTCTTCGCCCTTCACTTCCTCCTCCCT…
Minnesota1385 TACCTCTCTCGCCTTCTCTTCAGTAGCCCACACATGTCGAAACGTCCAATACGGCTGACTCATCCGTAATCTTCATGCAAACGGCGCCTCCTTCTTTTTCATTTGCATTTTCCTTCACATCGGACGCGGTCTATATTACGGCTCCTACTTGTACAAAGAAACCTGAAACACAGGAGTAATTCTACTCCTCACACTCATGGCAACTGCCTTTGTAGGATATGTTCTACCATGAGGACAAATATCATTCTGAGGGGCTACCGTCATCACTAACTTATTCTCAGCAATCCCCTACATTGGACAAACCCTAGTAGAATGAGCTTGAGGAGGATTCTCAGTTGACAATCCAACCCTCACTCGATTCTTCGCCCTTCACTTCCTCCTCCCT…
Minnesota1389 TACCTCTCTCGCCTTCTCTTCAGTAGCCCACACATGTCGAAACGTCCAATACGGCTGACTCATCCGTAATCTTCATGCAAACGGCGCCTCCTTCTTTTTCATTTGCATTTTCCTTCACATCGGACGCGGTCTATATTACGGCTCCTACTTGTACAAAGAAACCTGAAACACAGGAGTAATTCTACTCCTCACACTCATGGCAACTGCCTTTGTAGGATATGTTCTACCATGAGGACAAATATCATTCTGAGGGGCTACCGTCATCACTAACTTATTCTCAGCAATCCCCTACATTGGACAAACCCTAGTAGAATGAGCTTGAGGAGGATTCTCAGTTGACAATCCAACCCTCACTCGATTCTTCGCCCTTCACTTCCTCCTCCCT…
Minnesota1388 TACCTCTCTCGCCTTCTCTTCAGTAGCCCACACATGTCGAAACGTCCAATACGGCTGACTCATCCGTAATCTTCATGCAAACGGCGCCTCCTTCTTTTTCATTTGCATTTTCCTTCACATCGGACGCGGTCTATATTACGGCTCCTACTTGTACAAAGAAACCTGAAACACAGGAGTAATTCTACTCCTCACACTCATGGCAACTGCCTTCGTAGGATATGTTCTACCATGAGGACAAATATCATTCTGAGGGGCTACCGTCATCACTAACTTATTCTCAGCAATCCCCTACATTGGACAAACCCTAGTAGAATGAGCTTGAGGAGGATTCTCAGTTGACAATCCAACCCTCACTCGATTCTTCGCCCTTCACTTCCTCCTCCCT…
Minnesota1370 TACCTCTCTCGCCTTCTCTTCAGTAGCCCACACATGCCGAAACGTCCAATACGGCTGACTCATCCGTAATCTTCATGCAAACGGCGCCTCCTTCTTTTTCATTTGCATTTTCCTTCACATCGGACGCGGTCTATATTACGGCTCCTACTTGTACAAAGAAACCTGAAACACAGGAGTAATTCTACTCCTCACACTCATGGCAACTGCCTTTGTAGGATATGTTCTACCATGAGGACAAATATCATTCTGAGGGGCTACCGTCATCACTAACTTATTCTCAGCAATCCCCTACATTGGACAAACCCTAGTAGAATGAGCTTGAGGAGGATTCTCAGTTGACAATCCAACCCTCACTCGATTCTTCGCCCTTCACTTCCTCCTCCCT…
Minnesota1372 TACCTCTCTCGCCTTCTCTTCAGTAGCCCACACATGTCGAAACGTCCAATACGGCTGACTCATCCGTAATCTTCATGCAAACGGCGCCTCCTTCTTTTTCATTTGCATTTTCCTTCACATCGGACGCGGTCTATATTACGGCTCCTACTTGTACAAAGAAACCTGAAACACAGGAGTAATTCTTCTCCTCACACTCATGGCAACTGCCTTTGTAGGATATGTTCTACCATGAGGACAAATATCATTCTGAGGGGCTACCGTCATCACTAACTTATTCTCAGCAATCCCCTACATTGGACAAACCCTAGTAGAATGAGCTTGAGGAGGATTCTCAGTTGACAATCCAACCCTCACTCGATTCTTCGCCCTTCACTTCCTCCTCCCC…
Wisconsin12551 TACCTCTCTCGCCTTCTCTTCAGTAGCCCACACATGTCGAAACGTCCAATACGGCTGACTCATCCGTAATCTTCATGCAAACGGCGCCTCCTTCTTTTTCATTTGCATTTTCCTTCACATCGGACGCGGTCTATATTACGGCTCCTACTTGTACAAAGAAACCTGAAACACAGGAGTAATTCTACTCCTCACACTCATGGCAACTGCCTTTGTAGGATATGTTCTACCATGAGGACAAATATCATTCTGAGGGGCTACCGTCATCACTAACTTATTCTCAGCAATCCCCTACATTGGACAAACCCTAGTAGAATGAGCTTGAGGAGGATTCTCAGTTGACAATCCAACCCTCACTCGATTCTTCGCCCTTCACTTCCTCCTCCC…
Wisconsin12545 TACCTCTCTCGCCTTCTCTTCAGTAGCCCACACATGTCGAAACGTCCAATACGGCTGACTCATCCGTAATCTTCATGCAAACGGCGCCTCCTTCTTTTTCATTTGCATTTTCCTTCACATCGGACGCGGTCTATATTACGGCTCCTACTTGTACAAAGAAACCTGAAACACAGGAGTAATTCTACTCCTCACACTCATGGCAACTGCCTTTGTAGGATATGTTCTACCATGAGGACAAATATCATTCTGAGGGGCTACCGTCATCACTAACTTATTCTCAGCAATCCCCTACATTGGACAAACCCTAGTAGAATGAGCTTGAGGAGGATTCTCAGTTGACAATCCAACCCTCACTCGATTCTTCGCCCTTCACTTCCTCCTCCC…
Wisconsin12546 TACCTCTCTCGCCTTCTCTTCAGTAGCCCACACATGTCGAAACGTCCAATACGGCTGACTCATCCGTAATCTTCATGCAAACGGCGCCTCCTTCTTTTTCATTTGCATTTTCCTTCACATCGGACGCGGTCTATATTACGGCTCCTACTTGTACAAAGAAACCTGAAACACAGGAGTAATTCTACTCCTCACACTCATGGCAACTGCCTTTGTAGGATATGTTCTACCATGAGGACAAATATCATTCTGAGGGGCTACCGTCATCACTAACTTATTCTCAGCAATCCCCTACATTGGACAAACCCTAGTAGAATGAGCTTGAGGAGGATTCTCAGTTGACAATCCAACCCTCACTCGATTCTTCGCCCTTCACTTCCTCCTCCC…
Wisconsin12552 TACCTCTCTCGCCTTCTCTTCAGTAGCCCACACATGTCGAAACGTCCAATACGGCTGACTCATCCGTAATCTTCATGCAAACGGCGCCTCCTTCTTTTTCATTTGCATTTTCCTTCACATCGGACGCGGTCTATATTACGGCTCCTACTTGTACAAAGAAACCTGAAACACAGGAGTAATTCTACTCCTCACACTCATGGCAACTGCCTTTGTAGGATATGTTCTACCATGAGGACAAATATCATTCTGAGGGGCTACCGTCATCACTAACTTATTCTCAGCAATCCCCTACATTGGACAAACCCTAGTAGAATGAGCTTGAGGAGGATTCTCAGTTGACAATCCAACCCTCACTCGATTCTTCGCCCTTCACTTCCTCCTCCC…
Wisconsin12556 TACCTCTCTCGCCTTCTCTTCAGTAGCCCACACATGTCGAAACGTCCAATACGGCTGACTCATCCGTAATCTTCATGCAAACGGCGCCTCCTTCTTTTTCATTTGCATTTTCCTTCACATCGGACGCGGTCTATATTACGGCTCCTACTTGTACAAAGAAACCTGAAACACAGGAGTAATTCTACTCCTCACACTCATGGCAACTGCCTTTGTAGGATATGTTCTACCATGAGGACAAATATCATTCTGAGGGGCTACCGTCATCACTAACTTATTCTCAGCAATCCCCTACATTGGACAAACCCTAGTAGAATGAGCTTGAGGAGGATTCTCAGTTGACAATCCAACCCTCACTCGATTCTTCGCCCTTCACTTCCTCCTCCC…
Wisconsin12554 TACCTCTCTCGCCTTCTCTTCAGTAGCCCACACATGTCGAAACGTCCAATACGGCTGACTCATCCGTAATCTTCATGCAAACGGCGCCTCCTTCTTTTTCATTTGCATTTTCCTTCACATCGGACGCGGTCTATATTACGGCTCCTACTTGTACAAAGAAACCTGAAACACAGGAGTAATTCTACTCCTCACACTCATGGCAACTGCCTTCGTAGGATATGTTCTACCATGAGGACAAATATCATTCTGAGGGGCTACCGTCATCACTAACTTATTCTCAGCAATCCCCTACATTGGACAAACCCTAGTAGAATGAGCTTGAGGAGGATTCTCAGTTGACAATCCAACCCTCACTCGATTCTTCGCCCTTCACTTCCTCCTCCC…
Wisconsin12555 TACCTCTCTCGCCTTCTCTTCAGTAGCCCACACATGTCGAAACGTCCAATACGGCTGACTCATCCGTAATCTTCATGCAAACGGCGCCTCCTTCTTTTTCATTTGCATTTTCCTTCACATCGGACGCGGTCTATATTACGGCTCCTACTTGTACAAAGAAACCTGAAACACAGGAGTAATTCTACTCCTCACACTCATGGCAACTGCCTTCGTAGGATATGTTCTACCATGAGGACAAATATCATTCTGAGGGGCTACCGTCATCACTAACTTATTCTCAGCAATCCCCTACATTGGACAAACCCTAGTAGAATGAGCTTGAGGAGGATTCTCAGTTGACAATCCAACCCTCACTCGATTCTTCGCCCTTCACTTCCTCCTCCC…
Wisconsin12557 TACCTCTCTCGCCTTCTCTTCAGTAGCCCACACATGTCGAAACGTCCAATACGGCTGACTCATCCGTAATCTTCATGCAAACGGCGCCTCCTTCTTTTTCATTTGCATTTTCCTTCACATCGGACGCGGTCTATATTACGGCTCCTACTTGTACAAAGAAACCTGAAACACAGGAGTAATTCTACTCCTCACACTCATGGCAACTGCCTTCGTAGGATATGTTCTACCATGAGGACAAATATCATTCTGAGGGGCTACCGTCATCACTAACTTATTCTCAGCAATCCCCTACATTGGACAAACCCTAGTAGAATGAGCTTGAGGAGGATTCTCAGTTGACAATCCAACCCTCACTCGATTCTTCGCCCTTCACTTCCTCCTCCC…
Wisconsin12559 TACCTCTCTCGCCTTCTCTTCAGTAGCCCACACATGTCGAAACGTCCAATACGGCTGACTCATCCGTAATCTTCATGCAAACGGCGCCTCCTTCTTTTTCATTTGCATTTTCCTTCACATCGGACGCGGTCTATATTACGGCTCCTACTTGTACAAAGAAACCTGAAACACAGGAGTAATTCTACTCCTCACACTCATGGCAACTGCCTTCGTAGGATATGTTCTACCATGAGGACAAATATCATTCTGAGGGGCTACCGTCATCACTAACTTATTCTCAGCAATCCCCTACATTGGACAAACCCTAGTAGAATGAGCTTGAGGAGGATTCTCAGTTGACAATCCAACCCTCACTCGATTCTTCGCCCTTCACTTCCTCCTCCC…
Wisconsin12833 TACCTCTCTCGCCTTCTCTTCAGTAGCCCACACATGTCGAAACGTCCAATACGGCTGACTCATCCGTAATCTTCATGCAAACGGCGCCTCCTTCTTTTTCATTTGCATTTTCCTTCACATCGGACGCGGTCTATATTACGGCTCCTACTTGTACAAAGAAACCTGAAACACAGGAGTAATTCTACTCCTCACACTCATGGCAACTGCCTTCGTAGGATATGTTCTACCATGAGGACAAATATCATTCTGAGGGGCTACCGTCATCACTAACTTATTCTCAGCAATCCCCTACATTGGACAAACCCTAGTAGAATGAGCTTGAGGAGGATTCTCAGTTGACAATCCAACCCTCACTCGATTCTTCGCCCTTCACTTCCTCCTCCC…
Wisconsin5848 TACCTCTCTCGCCTTCTCTTCAGTAGCCCACACATGTCGAAACGTCCAATACGGCTGACTCATCCGTAATCTTCATGCAAACGGCGCCTCCTTCTTTTTCATTTGCATTTTCCTTCACATCGGACGCGGTCTATATTACGGCTCCTACTTGTACAAAGAAACCTGAAACACAGGAGTAATTCTACTCCTCACACTCATGGCAACTGCCTTCGTAGGATATGTTCTACCATGAGGACAAATATCATTCTGAGGGGCTACCGTCATCACTAACTTATTCTCAGCAATCCCCTACATTGGACAAACCCTAGTAGAATGAGCTTGAGGAGGATTCTCAGTTGACAATCCAACCCTCACTCGATTCTTCGCCCTTCACTTCCTCCTCCCT…
Wisconsin5850 TACCTCTCTCGCCTTCTCTTCAGTAGCCCACACATGTCGAAACGTCCAATACGGCTGACTCATCCGTAATCTTCATGCAAACGGCGCCTCCTTCTTTTTCATTTGCATTTTCCTTCACATCGGACGCGGTCTATATTACGGCTCCTACTTGTACAAAGAAACCTGAAACACAGGAGTAATTCTACTCCTCACACTCATGGCAACTGCCTTCGTAGGATATGTTCTACCATGAGGACAAATATCATTCTGAGGGGCTACCGTCATCACTAACTTATTCTCAGCAATCCCCTACATTGGACAAACCCTAGTAGAATGAGCTTGAGGAGGATTCTCAGTTGACAATCCAACCCTCACTCGATTCTTCGCCCTTCACTTCCTCCTCCCT…
Wisconsin5853 TACCTCTCTCGCCTTCTCTTCAGTAGCCCACACATGTCGAAACGTCCAATACGGCTGACTCATCCGTAATCTTCATGCAAACGGCGCCTCCTTCTTTTTCATTTGCATTTTCCTTCACATCGGACGCGGTCTATATTACGGCTCCTACTTGTACAAAGAAACCTGAAACACAGGAGTAATTCTACTCCTCACACTCATGGCAACTGCCTTCGTAGGATATGTTCTACCATGAGGACAAATATCATTCTGAGGGGCTACCGTCATCACTAACTTATTCTCAGCAATCCCCTACATTGGACAAACCCTAGTAGAATGAGCTTGAGGAGGATTCTCAGTTGACAATCCAACCCTCACTCGATTCTTCGCCCTTCACTTCCTCCTCCCT…
Wisconsin12558 TACCTCTCTCGCCTTCTCTTCAGTAGCCCACACATGTCGAAACGTCCAATACGGCTGACTCATCCGTAATCTTCATGCAAACGGCGCCTCCTTCTTTTTCATTTGCATTTTCCTTCACATCGGACGCGGTCTATATTACGGCTCCTACTTGAACAAAGAAACCTGAAACACAGGAGTAATTCTACTCCTCACACTCATGGCAACTGCCTTTGTAGGATATGTTCTACCATGAGGACAAATATCATTCTGAGGGGCTACCGTCATCACTAACTTATTCTCAGCAATCCCCTACATTGGACAAACCCTAGTAGAATGAGCTTGAGGAGGATTCTCAGTTGACAATCCAACCCTCACTCGATTCTTCGCCCTTCACTTCCTCCTCCC…
Wisconsin12541 TACCTCTCTCGCCTTCTCTTCAGTAGCCCACACATGTCGAAACGTCCAATACGGCTGACTCATCCGTAATCTTCATGCAAACGGCGCCTCCTTCTTTTTCATTTGCATTTTCCTTCACATCGGACGCGGTCTATATTACGGCTCCTACTTGTACAAAGAAACCTGAAACACAGGAGTAATTCTACTCCTCACACTCATGGCAACTGCCTTCGTAGGATATGTTCTACCATGAGGACAAATATCATTCTGAGGGGCTACCGTCATCACTAATTTATTCTCAGCAATCCCCTACATTGGACAAACCCTAGTAGAATGAGCTTGAGGAGGATTCTCAGTTGACAATCCAACCCTCACTCGATTCTTCGCCCTTCACTTCCTCCTCCC…
Wisconsin12547 TACCTCTCTCGCCTTCTCTTCAGTAGCCCACACATGTCGAAACGTCCAATACGGCTGACTCATCCGTAATCTTCATGCAAACGGCGCCTCCTTCTTTTTCATTTGCATTTTCCTTCACATCGGACGCGGTCTATATTACGGCTCCTACTTGTACAAAGAAACCTGAAACACAGGAGTAATTCTACTCCTCACACTCATGGCAACTGCCTTCGTAGGATATGTTCTACCATGAGGACAAATATCATTCTGAGGGGCTACCGTCATCACTAATTTATTCTCAGCAATCCCCTACATTGGACAAACCCTAGTAGAATGAGCTTGAGGAGGATTCTCAGTTGACAATCCAACCCTCACTCGATTCTTCGCCCTTCACTTCCTCCTCCC…
Wisconsin12548 TACCTCTCTCGCCTTCTCTTCAGTAGCCCACACATGTCGAAACGTCCAATACGGCTGACTCATCCGTAATCTTCATGCAAACGGCGCCTCCTTCTTTTTCATTTGCATTTTCCTTCACATCGGACGCGGTCTATATTACGGCTCCTACTTGTACAAAGAAACCTGAAACACAGGAGTAATTCTACTCCTCACACTCATGGCAACTGCCTTCGTAGGATATGTTCTACCATGAGGACAAATATCATTCTGAGGGGCTACCGTCATCACTAATTTATTCTCAGCAATCCCCTACATTGGACAAACCCTAGTAGAATGAGCTTGAGGAGGATTCTCAGTTGACAATCCAACCCTCACTCGATTCTTCGCCCTTCACTTCCTCCTCCC…
Wisconsin12549 TACCTCTCTCGCCTTCTCTTCAGTAGCCCACACATGTCGAAACGTCCAATACGGCTGACTCATCCGTAATCTTCATGCAAACGGCGCCTCCTTCTTTTTCATTTGCATTTTCCTTCACATCGGACGCGGTCTATATTACGGCTCCTACTTGTACAAAGAAACCTGAAACACAGGAGTAATTCTACTCCTCACACTCATGGCAACTGCCTTCGTAGGATATGTTCTACCATGAGGACAAATATCATTCTGAGGGGCTACCGTCATCACTAATTTATTCTCAGCAATCCCCTACATTGGACAAACCCTAGTAGAATGAGCTTGAGGAGGATTCTCAGTTGACAATCCAACCCTCACTCGATTCTTCGCCCTTCACTTCCTCCTCCC…
Wisconsin12553 TACCTCTCTCGCCTTCTCTTCAGTAGCCCACACATGTCGAAACGTCCAATACGGCTGACTCATCCGTAATCTTCATGCAAACGGCGCCTCCTTCTTTTTCATTTGCATTTTCCTTCACATCGGACGCGGTCTATATTACGGCTCCTACTTGTACAAAGAAACCTGAAACACAGGAGTAATTCTACTCCTCACACTCATGGCAACTGCCTTCGTAGGATATGTTCTACCATGAGGACAAATATCATTCTGAGGGGCTACCGTCATCACTAATTTATTCTCAGCAATCCCCTACATTGGACAAACCCTAGTAGAATGAGCTTGAGGAGGATTCTCAGTTGACAATCCAACCCTCACTCGATTCTTCGCCCTTCACTTCCTCCTCCC…
Wisconsin5846 TACCTCTCTCGCCTTCTCTTCAGTAGCCCACACATGTCGAAACGTCCAATACGGCTGACTCATCCGTAATCTTCATGCAAACGGCGCCTCCTTCTTTTTCATTTGCATTTTCCTTCACATCGGACGCGGTCTATATTACGGCTCCTACTTGTACAAAGAAACCTGAAACACAGGAGTAATTCTACTCCTCACACTCATGGCAACTGCCTTCGTAGGATATGTTCTACCATGAGGACAAATATCATTCTGAGGGGCTACCGTCATCACTAATTTATTCTCAGCAATCCCCTACATTGGACAAACCCTAGTAGAATGAGCTTGAGGAGGATTCTCAGTTGACAATCCAACCCTCACTCGATTCTTCGCCCTTCACTTCCTCCTCCCT…
Wisconsin12542 TACCTCTCTCGCCTTCTCTTCAGTAGCCCACACATGTCGAAACGTCCAATACGGCTGACTCATCCGTAATCTTCATGCAAACGGCGCCTCCTTCTTTTTCATTTGCATTTTCCTTCACATCGGACGCGGTCTATATTACGGCTCCTACTTGCACAAAGAAACCTGAAACACAGGAGTAATTCTACTCCTCACACTCATGGCAACTGCCTTTGTAGGATATGTTCTACCATGAGGACAAATATCATTCTGAGGGGCTACCGTCATCACTAACTTATTCTCAGCAATCCCCTACATTGGACAAACCCTAGTAGAATGAGCTTGAGGAGGATTCTCAGTTGACAATCCAACCCTCACTCGATTCTTCGCCCTTCACTTCCTCCTCCC…
Vermont1103 TACCTCTCTCGCCTTCTCTTCAGTAGCCCACACATGTCGAAACGTCCAATACGGCTGACTCATCCGTAATCTTCATGCAAACGGCGCCTCCTTCTTTTTCATTTGCATTTTCCTTCACATCGGACGCGGTCTATATTACGGCTCCTACTTGTACAAAGAAACCTGAAACACAGGAGTAATTCTACTCCTCACACTCATGGCAACTGCCTTCGTAGGATATGTTCTACCATGAGGACAAATATCATTCTGAGGGGCTACCGTCATCACTAACTTATTCTCAGCAATCCCCTACATTGGACAAACCCTAGTAGAATGAGCTTGAGGAGGATTCTCAGTTGACAATCCAACCCTCACTCGATTCTTCGCCCTTCACTTCCTCCTCCCTTT…
Vermont1102 TACCTCTCTCGCCTTCTCTTCAGTAGCCCACACATGTCGAAACGTCCAATACGGCTGACTCATCCGTAATCTTCATGCAAACGGCGCCTCCTTCTTTTTCATTTGCATTTTCCTTCACATCGGACGCGGTCTATATTACGGCTCCTACTTGTACAAAGAAACCTGAAACACAGGAGTAATTCTACTCCTCACACTCATGGCAACTGCCTTCGTAGGATATGTTCTACCATGAGGACAAATATCATTCTGAGGGGCTACCGTCATCACTAACTTATTCTCAGCAATCCCCTACATTGGACAAACCCTAGTAGAATGAGCTTGAGGAGGATTCTCAGTTGACAATCCAACCCTCACTCGATTCTTCGCCCTTCACTTCCTCCTCCCTTT…
Vermont1100 TACCTCTCTCGCCTTCTCTTCAGTAGCCCACACATGTCGAAACGTCCAATACGGCTGACTCATCCGTAATCTTCATGCAAACGGCGCCTCCTTCTTTTTCATTTGCATTTTCCTTCACATCGGACGCGGTCTATATTACGGCTCCTACTTGTACAAAGAAACCTGAAACACAGGAGTAATTCTACTCCTCACACTCATGGCAACTGCCTTCGTAGGATATGTTCTACCATGAGGACAAATATCATTCTGAGGGGCTACCGTCATCACTAACTTATTCTCAGCAATCCCCTACATTGGACAAACCCTAGTAGAATGAGCTTGAGGAGGATTCTCAGTTGACAATCCAACCCTCACTCGATTCTTCGCCCTTCACTTCCTCCTCCCTTT…
Vermont1098 TACCTCTCTCGCCTTCTCTTCAGTAGCCCACACATGTCGAAACGTCCAATACGGCTGACTCATCCGTAATCTTCATGCAAACGGCGCCTCCTTCTTTTTCATTTGCATTTTCCTTCACATCGGACGCGGTCTATATTACGGCTCCTACTTGAACAAAGAAACCTGAAACACAGGAGTAATTCTACTCCTCACACTCATGGCAACTGCCTTTGTAGGATATGTTCTACCATGAGGACAAATATCATTCTGAGGGGCTACCGTCATCACTAACTTATTCTCAGCAATCCCCTACATTGGACAAACCCTAGTAGAATGAGCTTGAGGAGGATTCTCAGTTGACAATCCAACCCTCACTCGATTCTTCGCCCTTCACTTCCTCCTCCCTTT…
Vermont1097 TACCTCTCTCGCCTTCTCTTCAGTAGCCCACACATGTCGAAACGTCCAATACGGCTGACTCATCCGTAATCTTCATGCAAACGGCGCCTCCTTCTTTTTCATTTGCATTTTCCTTCACATCGGACGCGGTCTATATTACGGCTCCTACTTGAACAAAGAAACCTGAAACACAGGAGTAATTCTACTCCTCACACTCATGGCAACTGCCTTTGTAGGATATGTTCTACCATGAGGACAAATATCATTCTGAGGGGCTACCGTCATCACTAACTTATTCTCAGCAATCCCCTACATTGGACAAACCCTAGTAGAATGAGCTTGAGGAGGATTCTCAGTTGACAATCCAACCCTCACTCGATTCTTCGCCCTTCACTTCCTCCTCCCTTT…
Quebec1410 TACCTCTCTCGCCTTCTCTTCAGTAGCCCACACATGTCGAAACGTCCAATACGGCTGACTCATCCGTAATCTTCATGCAAACGGCGCCTCCTTCTTTTTCATTTGCATTTTCCTTCACATCGGACGCGGTCTATATTACGGCTCCTACTTGTACAAAGAAACCTGAAACACAGGAGTAATTCTACTCCTCACACTCATGGCAACTGCCTTCGTAGGATATGTTCTACCATGAGGACAAATATCATTCTGAGGGGCTACCGTCATCACTAACTTATTCTCAGCAATCCCCTACATTGGACAAACCCTAGTAGAATGAGCTTGAGGAGGATTCTCAGTTGACAATCCAACCCTCACTCGATTCTTCGCCCTTCACTTCCTCCTCCCTTTT…
Quebec1411 TACCTCTCTCGCCTTCTCTTCAGTAGCCCACACATGTCGAAACGTCCAATACGGCTGACTCATCCGTAATCTTCATGCAAACGGCGCCTCCTTCTTTTTCATTTGCATTTTCCTTCACATCGGACGCGGTCTATATTACGGCTCCTACTTGAACAAAGAAACCTGAAACACAGGAGTAATTCTACTCCTCACACTCATGGCAACTGCCTTTGTAGGATATGTTCTACCATGAGGACAAATATCATTCTGAGGGGCTACCGTCATCACTAACTTATTCTCAGCAATCCCCTACATTGGACAAACCCTAGTAGAATGAGCTTGAGGAGGATTCTCAGTTGACAATCCAACCCTCACTCGATTCTTCGCCCTTCACTTCCTCCTCCCTTTT…
Quebec1408 TACCTCTCTCGCCTTCTCTTCAGTAGCCCACACATGTCGAAACGTCCAATACGGCTGACTCATCCGTAATCTTCATGCAAACGGCGCCTCCTTCTTTTTCATTTGCATTTTCCTTCACATCGGACGCGGTCTATATTACGGCTCCTACTTGAACAAAGAAACCTGAAACACAGGAGTAATTCTACTCCTCACACTCATGGCAACTGCCTTTGTAGGATATGTTCTACCATGAGGACAAATATCATTCTGAGGGGCTACCGTCATCACTAACTTATTCTCAGCAATCCCCTACATTGGACAAACCCTAGTAGAATGAGCTTGAGGAGGATTCTCAGTTGACAATCCAACCCTCACTCGATTCTTCGCCCTTCACTTCCTCCTCCCTTTT…
Ontario1113 TACCTCTCTCGCCTTCTCTTCAGTAGCCCACACATGTCGAAACGTCCAATACGGCTGACTCATCCGTAATCTTCATGCAAACGGCGCCTCCTTCTTTTTCATTTGCATTTTCCTTCACATCGGACGCGGTCTATATTACGGCTCCTACTTGTACAAAGAAACCTGAAACACAGGAGTAATTCTACTCCTCACACTCATGGCAACTGCCTTTGTAGGATATGTTCTACCATGAGGACAAATATCATTCTGAGGGGCTACCGTCATCACTAACTTATTCTCAGCAATCCCCTACATTGGACAAACCCTAGTAGAATGAGCTTGAGGAGGATTCTCAGTTGACAATCCAACCCTCACTCGATTCTTCGCCCTTCACTTCCTCCTCCCTTT…
Ontario1112 TACCTCTCTCGCCTTCTCTTCAGTAGCCCACACATGTCGAAACGTCCAATACGGCTGACTCATCCGTAATCTTCATGCAAACGGCGCCTCCTTCTTTTTCATTTGCATTTTCCTTCACATCGGACGCGGTCTATATTACGGCTCCTACTTGTACAAAGAAACCTGAAACACAGGAGTAATTCTACTCCTCACACTCATGGCAACTGCCTTTGTAGGATATGTTCTACCATGAGGACAAATATCATTCTGAGGGGCTACCGTCATCACTAACTTATTCTCAGCAATCCCCTACATTGGACAAACCCTAGTAGAATGAGCTTGAGGAGGATTCTCAGTTGACAATCCAACCCTCACTCGATTCTTCGCCCTTCACTTCCTCCTCCCTTT…
NovaScotia1077 TACCTCTCTCGCCTTCTCTTCAGTAGCCCACACATGTCGAAACGTCCAATACGGCTGACTCATCCGTAATCTTCATGCAAACGGCGCCTCCTTCTTTTTCATTTGCATTTTCCTTCACATCGGACGCGGTCTATATTACGGCTCCTACTTGAACAAAGAAACCTGAAACACAGGAGTAATTCTACTCCTCACACTCATGGCAACTGCCTTTGTAGGATATGTTCTACCATGAGGACAAATATCATTCTGAGGGGCTACCGTCATCACTAACTTATTCTCAGCAATCCCCTACATTGGACAAACCCTAGTAGAATGAGCTTGAGGAGGATTCTCAGTTGACAATCCAACCCTCACTCGATTCTTCGCCCTTCACTTCCTCCTCCC…
NovaScotia1082 TACCTCTCTCGCCTTCTCTTCAGTAGCCCACACATGTCGAAACGTCCAATACGGCTGACTCATCCGTAATCTTCATGCAAACGGCGCCTCCTTCTTTTTCATTTGCATTTTCCTTCACATCGGACGCGGTCTATATTACGGCTCCTACTTGAACAAAGAAACCTGAAACACAGGAGTAATTCTACTCCTCACACTCATGGCAACTGCCTTTGTAGGATATGTTCTACCATGAGGACAAATATCATTCTGAGGGGCTACCGTCATCACTAACTTATTCTCAGCAATCCCCTACATTGGACAAACCCTAGTAGAATGAGCTTGAGGAGGATTCTCAGTTGACAATCCAACCCTCACTCGATTCTTCGCCCTTCACTTCCTCCTCCC…
NovaScotia1083 TACCTCTCTCGCCTTCTCTTCAGTAGCCCACACATGTCGAAACGTCCAATACGGCTGACTCATCCGTAATCTTCATGCAAACGGCGCCTCCTTCTTTTTCATTTGCATTTTCCTTCACATCGGACGCGGTCTATATTACGGCTCCTACTTGAACAAAGAAACCTGAAACACAGGAGTAATTCTACTCCTCACACTCATGGCAACTGCCTTTGTAGGATATGTTCTACCATGAGGACAAATATCATTCTGAGGGGCTACCGTCATCACTAACTTATTCTCAGCAATCCCCTACATTGGACAAACCCTAGTAGAATGAGCTTGAGGAGGATTCTCAGTTGACAATCCAACCCTCACTCGATTCTTCGCCCTTCACTTCCTCCTCCC…
NovaScotia1078 TACCTCTCTCGCCTTCTCTTCAGTAGCCCACACATGTCGAAACGTCCAATACGGCTGACTCATCCGTAATCTTCATGCAAACGGCGCCTCCTTCTTTTTCATTTGCATTTTCCTTCACATCGGACGCGGTCTATATTACGGCTCCTACTTGAACAAAGAAACCTGAAACACAGGAGTAATTCTACTCCTCACACTCATGGCAACTGCCTTTGTAGGATATGTTCTACCATGAGGACAAATATCATTCTGAGGGGCTACCGTCATCACTAACTTATTCTCAGCAATCCCCTACATTGGACAAACCCTAGTAGAATGAGCTTGAGGAGGATTCTCAGTTGACAATCCAACCCTCACTCGATTCTTCGCCCTTCACTTCCTCCTCCC…
NovaScotia1079 TACCTCTCTCGCCTTCTCTTCAGTAGCCCACACATGTCGAAACGTCCAATACGGCTGACTCATCCGTAATCTTCATGCAAACGGCGCCTCCTTCTTTTTCATTTGCATTTTCCTTCACATCGGACGCGGTCTATATTACGGCTCCTACTTGAACAAAGAAACCTGAAACACAGGAGTAATTCTACTCCTCACACTCATGGCAACTGCCTTTGTAGGATATGTTCTACCATGAGGACAAATATCATTCTGAGGGGCTACCGTCATCACTAACTTATTCTCAGCAATCCCCTACATTGGACAAACCCTAGTAGAATGAGCTTGAGGAGGATTCTCAGTTGACAATCCAACCCTCACTCGATTCTTCGCCCTTCACTTCCTCCTCCC…
NovaScotia1084 TACCTCTCTCGCCTTCTCTTCAGTAGCCCACACATGTCGAAACGTCCAATACGGCTGACTCATCCGTAATCTTCATGCAAACGGCGCCTCCTTCTTTTTCATTTGCATTTTCCTTCACATCGGACGCGGTCTATATTACGGCTCCTACTTGAACAAAGAAACCTGAAACACAGGAGTAATTCTACTCCTCACACTCATGGCAACTGCCTTTGTAGGATATGTTCTACCATGAGGACAAATATCATTCTGAGGGGCTACCGTCATCACTAACTTATTCTCAGCAATCCCCTACATTGGACAAACCCTAGTAGAATGAGCTTGAGGAGGATTCTCAGTTGACAATCCAACCCTCACTCGATTCTTCGCCCTTCACTTCCTCCTCCC…
Newfoundland1064 TACCTCTCTCGCCTTCTCTTCAGTAGCCCACACATGTCGAAACGTCCAATACGGCTGACTCATCCGTAATCTTCATGCAAACGGCGCCTCCTTCTTTTTCATTTGCATTTTCCTTCACATCGGACGCGGCCTATATTACGGCTCCTACTTGTACAAAGAAACCTGAAACACAGGAGTAATTCTACTCCTCACACTCATGGCAACTGCCTTTGTAGGATATGTTCTACCATGAGGACAAATATCATTCTGAGGGGCTACCGTCATCACTAACTTATTCTCAGCAATCCCCTACATTGGACAAACCCTAGTAGAATGAGCTTGAGGAGGATTCTCAGTTGACAATCCAACCCTCACTCGATTCTTCGCCCTTCACTTCCTCCTC…
All 100 Sequences of Ruffed Grouse Subspecies plus the Outgroup Used in the Analyses
Designated Haplotypes Coinciding with Table 1 and Figure 2 are shown with Individual Numbers
1 = Outgroup Bonasa bonasia
2-18 = B. umbellus umbelloides
19 = B. umbellus yukonesis
20-27 = B. umbellus sabini
28-41 = B. umbellus incana
42-53 = B. umbellus monticola
54-100 = B. umbellus togata
101 = B. umbellus labradorensis
Haplotype 1 - Alberta 6533
Haplotype 2 - Alberta 6527
Haplotype 3 - Manitoba 607
Haplotype 4 - Manitoba 569
Haplotype 5 - Manitoba 609
Haplotype 6 - Washington 6553
Haplotype 7 - Washington 6578
Haplotype 8 - Washington 6576
Hapotype 9 - Idaho 11198
Haplotype 10 - North Dakota 12622
Haplotype 11 - Minnesota 1388
Haplotype 12 - Minnesota 1370
Haplotype 13 - Minnesota 1372
Haplotype 14 - Wisconsin 12558
Haplotype 15 - Wisconsin 12541
Haplotype 16 - Wisconsin 12542
Hapotype 17 - Tennessee 1168
Hapotype 18 - North Carolina 1164
Haplotype 19 - Newfoundland 1064
